# Supplementary material for: Dynamics of immune-checkpoint regulators and inflammatory cytokines and chemokines associated with preterm birth before and after cervical cerclage
Source: Front Immunol. 2026 Jun 23;17:1731111. doi: 10.3389/fimmu.2026.1731111 (PMC13337457; doi:10.3389/fimmu.2026.1731111)
Supplement: Supplementary file 2 [file Table1.xlsx]

## Sheet: Table S1
Supplementary Table S1. Basic characteristics of patients with cervical insufficiency in this study.
Characteristics	Valuea
Age, year	33.5 (30.0–37.6)
Hospitalization, day	4.5 (3.0–7.6)
Membrane bulging
- No	47 (73.4)
- Yes	17 (26.6)
Operation
- Emergent Cerclage	17 (26.6)
- Urgent cerclage	47 (73.4)
Gestational age at cerclage, week	22.0 (21.0–23.8)
Days between before and after cerclage, day	4.0 (3.0–7.0)
Number of cerclage
- One	59 (92.2)
- Two	5 (7.8)
Prior preterm birth
- No	55 (85.9)
- Yes	9 (14.1)
Preterm birth as a outcome
- No	19 (29.7)
- Yes	32 (50.0)
- Unknown	13 (20.3)
a Data are expressed as median (1st quartile-3rd quartile) or number (%).
