# Supplementary material for: Dynamics of immune-checkpoint regulators and inflammatory cytokines and chemokines associated with preterm birth before and after cervical cerclage
Source: Front Immunol. 2026 Jun 23;17:1731111. doi: 10.3389/fimmu.2026.1731111 (PMC13337457; doi:10.3389/fimmu.2026.1731111)
Supplement: Supplementary file 3 [file Table2.xlsx]

## Sheet: Table S2
Supplementary Table S2. Principal component analysis scores.
Variable	PC1	PC2	PC3	PC4	PC5	PC6	PC7	PC8	PC9	PC10	PC11	PC12	PC13	PC14	PC15	PC16	PC17	PC18	PC19	PC20	PC21	PC22	PC23	PC24	PC25	PC26	PC27	PC28	PC29	PC30	PC31	PC32	PC33	PC34
e-UIC-pre-1	-1.22775	-15.4184	-1.80873	2.58493	-0.751154	4.54228	-0.0645683	0.315935	-1.6474	-1.07073	-0.112803	1.10695	-0.63201	0.2904	0.0950384	-0.0622596	-0.190486	-0.214201	-0.00148751	-0.129778	0.0447188	-0.122556	0.0323352	-0.112506	0.0579266	-0.0836684	-0.0217111	-0.0177098	-0.0124185	-0.0118961	-0.00791891	-0.0161721	-0.03481	-0.0294485
e-UIC-pre-4	1.10336	0.30818	-0.665265	-0.318274	0.261875	0.46966	-0.239601	-1.29238	-0.273316	-0.149252	-0.0195929	-0.582677	-1.09932	0.192816	-0.197888	0.916393	-0.339301	-0.309904	0.113912	0.203691	0.160704	0.226679	-0.556731	-0.183874	-0.246022	-0.221558	-0.44293	0.186394	0.0315555	0.30148	0.0590148	0.218964	0.0382739	0.123143
e-RC-pre-2	-5.7211	1.25852	-2.81391	1.5454	1.05214	-0.314415	-0.829915	-0.0329245	0.338132	-2.1165	-0.15645	0.213704	0.244951	-0.988042	0.28077	-0.278254	0.386152	0.481114	0.245045	-0.189843	-0.126667	0.696556	0.0170503	0.124105	-0.141048	-0.0118786	0.204197	-0.0173898	-0.127273	-0.183461	0.157847	0.0728308	0.152391	-0.0258479
e-UIC-pre-6	-1.12872	-3.79044	-1.1036	-0.676018	-0.27797	-0.647965	1.54839	-0.288346	0.613172	0.0759143	1.48268	-0.855515	0.869166	0.490991	-0.389346	-0.684308	-0.0778718	-0.531789	0.961229	-0.269242	0.166265	0.0504477	0.439749	-0.0176767	-0.18781	-0.145331	0.316809	0.158263	0.20086	-0.125159	-0.171535	0.0231159	0.0259229	0.0175572
e-UIC-pre-8	2.63572	0.152017	-0.570658	0.050323	-0.0736071	-0.602021	-0.00108422	0.267681	0.852153	-0.105277	-0.383362	0.56313	-0.355354	-0.0218617	0.290513	0.325132	-0.0384854	0.466929	0.129622	-0.302318	0.247002	-0.163744	0.0065741	-0.0501601	-0.0362981	-0.276154	0.149083	-0.292875	0.35872	0.0251382	0.106994	0.00446595	0.0252756	-0.0194666
e-UIC-pre-9	3.70085	-0.352901	-0.433777	0.486789	-0.751721	-0.569349	0.59736	0.046093	0.0789225	-0.15522	0.489585	-0.135538	0.0464782	0.025527	0.563952	-0.0824873	0.202558	0.124334	-0.115043	-0.13613	-0.39428	-0.117791	0.17678	-0.25698	0.22946	-0.277791	-0.0773023	0.203548	0.00772549	0.0131641	-0.153551	0.0414549	-0.00746679	0.151088
e-RC-pre-3	-0.430695	-2.86813	-1.46392	-0.637324	0.0327295	-3.03613	-1.55846	2.02856	-0.00710983	0.925274	0.0766433	0.996346	-0.926115	0.608505	1.19637	-0.565072	-0.433764	0.0283644	0.0786137	0.131614	-0.0425534	0.415816	-0.204046	0.020337	-0.0808394	-0.207668	-0.163609	-0.0416978	0.0596324	0.289413	0.0800639	-0.260824	0.0746583	-0.0455098
e-UIC-pre-12	3.57985	-0.0811488	-2.4991	-0.7527	-0.749322	-0.990156	-0.339511	0.912264	0.572133	-0.278478	0.550588	-0.150298	-0.37527	-0.206274	0.452227	0.247362	-0.0124185	0.374531	-0.239656	-0.512161	0.461547	-0.555159	0.458933	-0.221881	-0.0919918	0.167731	-0.253881	-0.0890525	0.257051	0.0399764	-0.0310179	0.0629016	0.0688299	0.0468228
e-UIC-pre-14	4.56589	0.801495	-0.14148	0.632202	-0.419878	-0.0962945	0.55477	0.29757	-0.167532	-0.318813	-0.496474	-0.663422	-0.00737861	0.183264	0.121731	-0.0451834	0.00490595	0.171832	0.157189	-0.169829	-0.179037	-0.126028	-0.245158	0.179847	0.251898	-0.174866	-0.0850713	0.0653352	-0.00427616	-0.159969	-0.176976	-0.111814	-0.0192373	-0.0204983
e-UIC-pre-15	3.21068	-4.04476	-1.98241	0.213618	0.00331315	-1.69388	-0.00893171	1.88424	0.475856	0.808371	-0.290702	-0.469226	-0.337521	0.198283	-0.411002	0.451906	0.872578	0.254751	-0.309473	0.540221	-0.259492	-0.376891	-0.406344	-0.277562	0.0406092	0.311354	0.0736182	0.107826	-0.361696	-0.0560244	0.019132	0.128696	0.0986281	-0.252117
e-UIC-pre-16	3.0097	0.466034	-1.05079	0.427717	-0.474353	-0.0184921	0.448514	0.301933	0.191463	-0.00406311	-0.0428488	-0.64204	-0.337022	0.1091	0.162115	0.0332367	0.205864	0.522153	0.720292	-0.294647	-0.0153172	-0.0810496	0.232425	0.312791	0.0418518	-0.181582	0.140749	0.105873	0.074923	-0.0026166	0.255738	0.0581935	0.107596	0.0495697
e-UIC-pre-17	1.39401	-0.872626	0.700793	0.55478	0.127087	-1.26334	-0.161641	-0.291897	-0.602822	0.188126	-0.784902	-0.142498	-0.38907	0.333946	-0.215102	-0.366038	-1.22906	-0.176077	0.818556	-0.287269	-0.266056	-0.501382	-0.0660119	0.313812	0.272214	0.534987	0.201592	-0.307092	0.0366124	0.166397	0.0549181	0.220571	-0.0578875	-0.0865773
e-UIC-pre-24	-1.07698	1.84196	-1.53959	-0.0471287	1.84593	0.744658	1.73321	0.0360812	0.0137017	0.881011	1.42183	0.641903	-0.955124	0.0602598	0.43696	0.414628	0.305995	0.304757	0.295444	-0.633247	-0.71576	0.0822321	-0.188128	0.342171	-0.240192	0.226836	-0.185363	-0.31133	-0.162149	-0.0150808	-0.0678252	0.067574	-0.142722	-0.0314565
e-UIC-pre-26	3.05027	-0.319953	0.0688881	0.450489	-0.225566	-0.00531508	0.755414	0.506612	0.415996	-0.450823	-0.00339556	-0.690343	0.105762	-0.0809133	-0.0846049	0.235282	0.101558	-0.0244784	-0.11986	0.200508	-0.279461	-0.0615071	-0.068607	0.438433	0.126785	-0.0029043	-0.00086674	0.20163	0.220717	0.172317	-0.0110314	0.0074278	-0.043358	-0.0272857
e-UIC-pre-27	3.52792	-0.301815	0.148031	0.286693	-0.011917	-0.489264	0.946477	0.0504225	0.122605	-0.204832	0.499699	-0.391501	0.0236256	-0.115058	0.178563	-0.208537	-0.224045	-0.101498	0.00334059	-0.127973	-0.291393	0.0148188	0.144385	-0.00835265	0.237096	-0.181027	-0.168874	0.162192	0.0773711	0.0888487	0.149263	-0.130224	-0.11311	-0.0863904
e-UIC-pre-29	4.37785	0.419846	-0.367754	0.593296	-0.11114	-0.190534	0.71465	0.436093	0.476477	-0.218942	0.213945	-0.22603	-0.286545	-0.107902	0.384695	0.0853174	-0.0762212	0.157912	0.0180084	0.0196635	-0.556752	0.148858	0.236364	-0.144496	0.221555	-0.396537	0.0959496	-0.087062	-0.239748	-0.169582	-0.0653693	0.0517497	-0.0691381	0.119246
e-UIC-pre-30	1.15379	0.217396	-0.181679	0.150483	0.428186	-0.320126	0.534642	-0.0958492	-0.0207122	-0.122594	0.621577	-0.260919	-0.00567443	-0.699543	-0.661289	-0.476702	0.149859	0.262717	0.185727	0.31519	-0.527541	-0.279233	-0.898488	-0.773662	-0.350436	0.211227	0.206164	0.0757402	0.269437	-0.0411975	0.107788	-0.0998386	-0.0853531	0.108468
e-RC-pre-13	0.49928	1.08783	-1.40738	0.634376	0.729647	-0.0183488	1.07818	0.642188	0.219469	-0.341764	0.997754	0.773773	-0.182152	-0.288553	-0.740702	0.275911	-0.161407	0.134436	0.0761337	0.602651	0.394057	0.210823	-0.00564456	-0.133591	0.330633	0.151514	-0.115162	-0.301209	-0.0954117	-0.251616	0.217072	0.00981691	0.0309899	0.0263029
e-RC-pre-15	-1.13643	1.05431	0.177708	2.84737	-1.208	-2.61085	1.57541	-0.805481	-1.57168	0.12395	-0.193171	1.01425	0.517137	0.288089	-0.282372	0.771395	0.451244	-0.452306	0.183743	-0.222817	0.904899	-0.372428	-0.142642	-0.0784943	-0.151368	-0.351138	0.272886	0.140043	-0.264309	0.0778859	0.168631	-0.1186	-0.102313	0.0247868
e-UIC-pre-33	2.83839	0.00712187	1.18657	-1.04864	-0.426853	-0.17843	0.108204	0.711547	-0.220981	-0.507175	-0.0940933	0.478209	-0.205319	0.494861	0.327352	-0.51849	0.374549	-0.512354	0.164084	0.716852	-0.218355	0.278869	-0.15933	0.346994	-0.354221	0.223072	0.155581	-0.231094	-0.133761	0.125965	-0.246505	-0.144807	0.0205289	0.160996
e-UIC-pre-38	0.423116	1.67409	0.917898	-1.6126	0.476487	0.947056	0.440332	0.330793	-0.956991	0.502392	1.06116	0.253319	-0.0234836	0.358703	-0.313552	-0.402452	-0.142109	-0.539653	0.0681924	0.196381	0.0491246	0.0254747	0.154548	-0.386798	0.114129	0.0134747	0.149061	0.015015	0.111097	-0.0798224	0.182159	0.0163728	0.0604392	0.0312001
e-UIC-pre-39	0.333878	-0.0465744	2.17259	-0.746189	0.16521	-0.0293576	0.694911	0.0354549	-0.354641	-0.262388	0.34166	0.413743	-0.365149	0.0233133	-0.375844	-0.745272	0.158473	0.487308	0.288045	-0.0902403	0.046441	-0.138761	-0.128533	0.230477	-0.428982	-0.0970776	0.0542891	0.108909	-0.167349	-0.0191547	0.157887	0.231077	0.14087	0.0686346
e-UIC-pre-40	1.78901	0.443961	0.42648	-1.47014	-0.659903	-0.374036	-0.41118	1.39189	-0.609505	0.0636702	0.35009	0.164903	-0.224904	0.33427	0.43187	-0.234706	0.189131	-0.173496	0.280348	0.266603	0.434594	0.153781	0.359577	0.0748275	-0.216021	-0.0825756	-0.00584567	-0.165291	-0.23423	-0.101772	0.163174	-0.0492534	-0.106563	0.0333192
e-UIC-pre-42	2.42028	-1.52827	2.71819	-1.63315	0.108644	-0.592993	0.995346	-1.18306	0.708838	-1.50487	-0.507246	0.753499	-0.624202	0.417906	0.116931	-0.373542	-0.00328861	0.667986	-0.541421	0.32334	0.206966	0.185965	-0.0762249	0.152102	-0.162948	-0.463512	0.211289	0.111835	0.0633013	0.195634	-0.144515	0.0660854	-0.0616423	-0.0994729
e-RC-pre-16	-3.17563	0.328948	-2.38499	-3.60718	-0.653958	0.43659	-0.773437	0.839571	0.492451	-0.754851	-1.01953	0.710437	1.95768	0.381944	-0.257186	0.293299	-0.739123	-0.542909	-0.488926	0.444786	-0.818802	-0.400487	-0.146794	0.135967	-0.0563051	-0.334279	0.102782	-0.088952	0.0722264	-0.144783	0.187974	0.0836096	-0.0511161	0.0724013
e-UIC-pre-46	1.08556	1.6458	0.848412	-0.00771389	0.325558	0.846539	1.01647	1.13617	0.00984379	-0.584955	0.49833	0.405173	0.34487	-0.501003	-0.588978	-0.636235	0.617695	0.00507258	0.143304	0.477462	0.513016	-0.0988322	-0.255542	0.129225	0.133884	-0.0232723	-0.37031	-0.108271	0.175088	0.119563	0.00362667	0.121497	-0.168442	-0.0839329
e-UIC-pre-47	-2.91994	-4.51425	2.62595	-1.70274	0.304548	0.501644	0.666561	0.18537	-1.28383	0.471702	-0.193558	-2.10627	1.71722	-0.431391	2.14758	0.645132	-0.121764	0.992843	0.235826	0.37272	0.402284	-0.0789682	-0.232943	-0.126868	0.022887	0.277738	0.134689	-0.0861843	-0.0407546	0.0840473	0.0140182	0.0227478	0.0136278	0.0520813
e-RC-pre-17	-3.08088	0.832191	-2.32027	-3.48768	-1.88679	0.456166	-1.05323	0.620366	0.241865	-1.15286	0.685542	-0.238345	0.720722	0.658293	-0.770035	0.512619	0.0331456	0.794687	-0.326082	-0.725444	0.292926	0.0513255	-0.193107	-0.073185	0.00941504	0.053724	0.0486696	-0.100989	-0.208682	0.124944	-0.179644	-0.120159	-0.207807	-0.00390043
e-RC-pre-18	-1.25103	1.76714	1.4565	-1.37328	1.72541	-0.574375	-0.565815	1.30522	-0.53	0.100065	-0.148921	0.868152	-0.571377	-0.375389	0.0804128	0.456526	-0.833356	0.227537	-0.503781	-0.447477	0.258159	-0.216861	0.144466	-0.485977	-0.172742	-0.168702	0.0257788	0.182295	0.0845907	-0.231814	-0.109418	0.11626	-0.014664	-0.0908998
e-RC-pre-19	-2.20955	1.01289	2.03036	0.398652	3.11808	0.60359	0.366372	1.73531	-1.02166	-0.59821	0.0428347	0.307775	0.133024	-1.43183	-0.143965	0.40766	0.0575366	-0.203069	-0.674159	-0.544997	-0.2283	0.41123	-0.086289	0.189992	0.185322	-0.118178	0.351076	0.0238167	0.0735113	0.295455	-0.0338689	0.0634745	0.0960014	0.0119214
e-RC-pre-20	-13.5996	1.88839	1.37953	0.863208	-3.96341	0.556948	2.3835	1.83197	1.63213	0.241652	-0.517252	-1.25117	-1.89249	-0.555186	0.488507	-0.431872	-0.261972	-0.575391	-0.4613	-0.0848928	0.116916	-0.0586199	-0.193947	-0.0578268	0.0731554	0.0118034	0.0270337	-0.0455562	0.0114139	-0.0906924	-0.000169825	-0.0101123	0.000362574	0.0327619
e-UIC-pre-51	-3.25888	-8.78765	3.01061	-3.10427	1.47421	-2.87505	1.11499	-2.74145	2.22524	-0.587102	0.730038	0.20528	0.335995	-0.602141	-0.0944539	0.424582	-0.127015	-0.659789	-0.102018	-0.199764	-0.0116518	0.0121429	-0.0768972	0.112147	0.216475	0.0216827	-0.326886	-0.0842378	-0.168512	-0.122629	0.0517919	-0.0339337	0.0485022	-0.0203366
e-UIC-post-1	-0.156036	1.77212	-0.972156	0.10598	1.21316	-0.503106	-0.153828	-1.59882	-2.28956	0.954384	0.338122	0.165348	-0.536457	-0.196304	0.39872	0.344373	-0.355977	-0.377337	-0.0242715	0.137861	0.0869205	-0.251191	-0.421216	0.18188	0.154414	-0.159658	0.0313378	-0.205787	0.219417	-0.259431	-0.185699	-0.134623	0.0650303	-0.0145074
e-UIC-post-4	2.22887	0.383452	0.748848	2.29114	-0.883111	1.2063	-1.53822	-0.636984	2.0981	1.67786	0.931763	0.914139	0.696014	-0.742621	0.609427	-0.710156	-0.484604	0.146713	-0.127701	0.246341	-0.0669305	-0.15437	-0.0267192	-0.0752965	-0.0996373	-0.209335	0.152945	-0.118558	-0.148038	0.181186	-0.0040034	0.108522	-0.153587	0.00104687
e-RC-post-2	-6.50041	2.26003	-0.704982	3.14027	-3.58324	-2.37963	0.228371	-1.98991	-1.98858	-0.341815	0.595951	0.960817	0.927824	0.359406	0.43948	0.20865	0.346172	0.185376	-0.459289	0.162645	-0.576142	0.10787	0.0873552	0.0422145	0.0889176	0.102407	-0.137712	-0.073849	0.167957	0.080124	-0.0645094	0.206853	0.0264629	-0.0393368
e-UIC-post-6	-3.98201	2.59168	-3.4812	-0.0162701	2.52351	1.32257	3.96407	-0.383456	0.917976	1.59055	-1.28916	0.633401	1.07294	1.8099	0.143025	-0.545452	-0.389458	0.242204	-0.131347	-0.0849563	0.322777	0.293771	-0.112178	-0.0535503	0.0383473	0.117841	-0.0536276	0.161694	-0.0073937	0.0974373	-0.039781	0.0039393	0.0727899	-0.0382529
e-UIC-post-8	-4.57531	1.94709	1.31288	3.76981	2.92458	-0.837711	-0.727812	1.29471	0.363107	-1.38834	0.0546191	-0.256974	0.563858	0.105978	-0.13515	-0.440513	-0.366336	0.121798	0.276415	0.556324	0.178067	-0.448811	0.403893	-0.0610526	0.388801	-0.0271181	-0.178794	-0.0174915	-0.0675574	0.066431	-0.117756	-0.0070592	-0.0820298	0.0339144
e-UIC-post-9	-0.522737	1.62669	-3.77015	-1.80269	0.683806	0.671063	-0.338823	-2.70523	-0.536216	0.0958718	-1.13685	-0.53584	-0.123213	-1.61404	0.524203	-1.6068	0.737412	-0.148535	-0.186822	-0.194251	-0.0144597	-0.616358	0.186496	-0.144995	0.0458736	-0.158227	-0.119165	-0.123618	-0.165659	0.160163	0.0297155	-0.10617	0.0491188	-0.0478815
e-RC-post-3	4.06933	-0.293882	-0.227627	1.0348	-0.795766	0.338385	-0.243353	-0.352566	0.88626	-0.245418	-0.124637	-0.451077	-0.101787	0.329853	-0.0160808	0.474686	-0.154499	-0.359741	0.0874772	0.290487	-0.268878	0.0578207	0.143188	-0.136251	0.0101563	0.0300314	0.128768	0.172896	0.0205094	0.128514	-0.0179315	-0.0274651	0.290091	-0.0690964
e-UIC-post-12	-1.98058	-0.0264257	-3.78306	-2.51103	-0.546912	-0.44681	-1.42175	0.283309	0.0969889	-0.177254	0.721914	0.229482	-0.473994	-0.331079	0.110163	0.0923475	-0.10727	-0.0163323	-0.0161617	0.467029	0.393724	-0.20636	0.240396	0.439902	-0.0393282	0.277898	0.0530987	0.270808	0.102999	-0.0288575	-0.143075	0.106114	0.054321	0.0193654
e-UIC-post-14	0.750632	1.32169	-1.64394	-0.969803	0.469123	0.540635	-0.508733	-1.3997	-1.15888	0.380021	0.633044	-0.809976	-0.849365	-0.285888	-0.0715248	-0.250262	-0.430255	0.0466289	-0.515661	0.553975	0.326418	0.409521	0.0332442	0.298569	0.284232	0.128244	0.0377101	0.499731	-0.108296	-0.0907248	0.0611819	0.0900525	-0.179794	0.0340817
e-UIC-post-15	-2.91017	-6.65239	-0.462362	1.69339	1.47735	-2.17545	-1.20951	1.0713	-0.482512	2.3267	-0.846476	-1.26324	0.357456	0.106837	-1.67907	-0.437074	0.616143	0.0951831	-0.775592	-0.207544	-0.119725	0.215447	0.284184	0.177197	-0.18223	-0.0812787	-0.0908264	-0.0644056	0.129759	0.0107473	-0.0172396	0.0542224	-0.0707171	0.159559
e-UIC-post-16	-3.16119	-0.637821	-0.328248	0.61921	0.0623164	0.211057	-0.278001	-1.01708	0.237553	1.18974	0.22471	-0.579046	-0.0933545	-0.974194	-0.544446	0.470928	-0.211161	0.378374	0.591049	0.366892	-0.0368889	0.455474	0.126751	0.0368358	-0.341647	-0.195897	0.135744	-0.0491596	0.209517	-0.126701	-0.0935738	-0.187077	-0.11263	-0.175552
e-UIC-post-17	-2.20888	1.29668	-0.690299	0.585418	1.75191	0.724391	0.515091	-0.647012	1.04064	-0.271619	-1.63504	0.499413	-0.839881	-0.104773	0.16363	1.42647	0.517315	-0.162638	0.366222	0.49017	-0.207087	-0.488332	0.413471	0.0550476	-0.430008	0.0708092	0.0404416	0.0403247	0.0148614	-0.0497212	-0.130873	-0.0493064	-0.0936602	0.0753953
e-UIC-post-24	-3.05996	2.16526	0.261763	2.37253	2.42392	0.433854	-2.93995	-1.11342	1.04148	-1.44976	1.00976	-1.5949	-0.312295	2.08773	0.745962	-0.225212	0.514443	-0.560465	-0.345534	-0.23127	0.126186	-0.131431	-0.313119	-0.171349	-0.106633	-0.0203691	0.116413	-0.0669758	0.0457459	-0.0571532	0.0445756	0.00608593	-0.0395643	-0.0667266
e-UIC-post-26	6.12007	0.402051	-0.664384	0.892812	-0.724333	0.10591	0.650663	0.0180079	0.417158	-0.328537	-0.66756	-0.662551	-0.0699345	0.263543	0.0805516	0.357621	0.197192	0.225009	-0.279516	-0.230935	-0.138349	0.209373	-0.27758	0.312046	0.472012	-0.00578292	0.00410744	-0.00438107	0.0674423	-0.255222	0.137626	-0.143057	-0.0604172	0.0548138
e-UIC-post-27	2.91443	0.364248	0.212742	1.21528	-0.525086	0.750147	-1.42464	-0.655704	1.47656	1.49083	0.327677	0.738888	0.231639	-0.235724	0.0751302	0.273499	-0.282806	-0.207942	-0.372018	-0.2011	0.453816	-0.0264922	-0.162162	0.0542965	0.102182	0.244584	0.142822	-0.0391367	-0.0677343	-0.0551022	-0.0971408	0.0994789	0.0705104	0.127715
e-UIC-post-29	3.76854	0.972149	-0.148121	0.927792	-0.245512	0.618007	-0.455309	-0.541713	0.723395	0.935826	-0.406661	0.24334	0.254606	-0.497971	-0.111501	0.150715	-0.0136462	-0.355435	-0.126225	-0.406723	0.217296	0.0977845	-0.286271	-0.053203	0.237492	0.0227618	0.256029	0.0475826	-0.173381	0.104744	-0.0440356	-0.0319223	-0.00265964	0.0135394
e-UIC-post-30	0.61848	1.16636	-0.615602	0.297449	0.193287	-0.0291684	-0.794474	-0.952377	-0.858207	-0.228354	-0.244248	-0.897401	-0.278841	0.307214	-0.274937	0.0632	-0.996889	0.161361	-0.344025	0.0038179	0.0334744	0.40059	0.145881	-0.0964927	-0.217842	0.00549256	-0.0645218	-0.324231	-0.199258	-0.016494	0.0682077	-0.0833696	0.108875	0.0761513
e-RC-post-13	-0.520672	0.438474	-0.13422	2.31341	-1.1806	0.280147	-0.96554	-0.219759	0.901921	-0.774026	-0.0521583	0.377546	0.989287	-0.668212	-0.560316	0.0417821	-0.570821	0.161537	0.568411	-0.377776	-0.0431119	0.254879	-0.219568	0.0389223	-0.320508	0.420716	-0.33176	0.351789	-0.0108077	0.063158	0.0243123	-0.159092	0.0134148	0.0144007
e-RC-post-15	1.62029	1.4528	-0.235782	1.43448	-0.430212	-0.353281	0.409964	0.188478	0.0278058	-0.539264	-0.495684	-0.331118	0.106035	-0.493624	-0.635639	0.299521	-0.638554	0.0721995	-0.142736	0.415331	0.084968	0.0470124	0.478528	-0.221673	0.0571139	0.085777	0.019382	-0.10039	-0.165028	0.126814	-0.12309	-0.145159	0.0672269	-0.0504467
e-UIC-post-33	-4.13671	0.877115	-0.197319	-2.16906	0.120039	-0.314711	-2.3152	0.956377	-0.106429	0.518991	-1.03676	0.862351	0.0942143	-0.196082	0.489803	0.237706	0.730246	-0.696076	1.15932	-0.186092	-0.00886832	0.460604	-0.159198	-0.247541	0.564038	0.0282707	0.0420944	0.20026	0.0398124	0.0367671	-0.0426539	0.0486235	-0.0766234	-0.000486614
e-UIC-post-38	-1.56441	0.786942	2.4829	0.631996	0.320746	1.04741	-0.820496	0.712923	0.0500778	0.29076	0.136081	1.00744	0.556513	0.026649	0.0818237	-0.308399	0.313891	0.434513	-0.219164	-0.0203752	0.243577	-0.547736	-0.360538	0.483662	0.0249168	0.0164429	-0.263064	0.14158	0.0855133	-0.224579	-0.0203227	-0.227653	0.211982	0.0781732
e-UIC-post-39	3.17282	0.235474	1.11785	0.392115	-0.893808	0.451653	-0.0207448	0.0379865	0.0353104	0.337533	0.37196	0.30969	0.580315	-0.0182045	0.316849	-0.14954	0.616873	-0.271469	-0.375235	-0.00425846	0.100773	0.219237	0.108015	-0.00304121	-0.132888	0.104793	0.0915595	-0.0434359	0.0047229	-0.275986	-0.183003	0.115464	0.0738965	-0.105203
e-UIC-post-40	-0.771287	-1.00308	2.6494	-1.19946	-0.353927	-0.662391	-0.32783	-1.82091	-0.0439344	-0.431457	-0.986897	1.18729	-1.16501	0.720124	-0.478856	-0.648691	0.217356	0.839737	-0.145422	-0.0562976	-0.172148	0.12357	0.287285	-0.323208	0.304912	0.625325	0.232816	0.0856336	0.111202	-0.0753491	0.013101	-0.0945631	-0.0556855	0.0808727
e-UIC-post-42	-1.78163	1.51798	1.86951	-0.525514	0.526689	1.10684	0.31581	0.1398	-0.511291	1.02457	1.07755	0.381688	0.126928	0.236603	0.77885	0.477697	0.275271	-0.108575	-0.325742	-0.108389	-0.636899	-0.16155	0.725453	-0.137704	-0.0996745	0.220191	-0.133616	0.297839	-0.0990831	0.116172	0.20421	-0.140754	-0.0206065	0.00186067
e-RC-post-16	1.53187	1.58515	1.75609	-0.406865	-0.367655	-0.280795	-0.269753	0.566584	-1.25756	0.0160473	-0.997669	-0.252203	0.205893	0.17858	-0.092081	-0.689174	-0.462703	0.0438698	0.530513	-0.285203	-0.298998	0.067161	-0.136778	-0.27723	-0.17069	-0.245368	-0.368132	0.158259	-0.247168	-0.266309	-0.224423	0.10791	0.0309025	-0.0431313
e-UIC-post-46	4.09103	0.945668	0.941325	0.0985299	-0.327708	0.532627	0.227013	0.358756	0.022528	0.0360482	-0.0620925	0.00214084	0.538098	-0.0496448	0.41664	-0.0627988	0.0945573	-0.366518	-0.305767	0.01603	0.034957	0.595121	0.168037	-0.126875	-0.134035	0.181111	-0.18697	-0.128319	0.200003	-0.066497	-0.00264269	0.0199532	-0.0242126	-0.115136
e-UIC-post-47	4.66658	0.593047	0.269124	-0.513281	-0.442645	0.481623	0.577333	-0.278533	-0.0152577	-0.616155	-1.43869	-0.154037	0.49822	-0.20346	0.171559	0.0804069	0.552438	-0.588281	-0.157769	-0.0827478	0.405039	0.407871	0.192284	-0.256155	-0.1468	0.213837	-0.215601	-0.256066	0.180918	0.0284284	0.0574624	0.0933698	-0.025506	0.0452272
e-RC-post-17	-3.29866	2.03391	0.819003	-2.10385	-0.799666	1.77415	-0.144867	-0.399695	-0.222928	0.505022	1.12606	-0.226631	-0.032468	0.413874	-1.47325	0.325595	0.431744	0.297165	0.234162	0.206079	-0.140214	-0.0356403	0.0448975	-0.186173	0.408561	-0.284831	-0.0280139	-0.235956	-0.00993402	0.260639	-0.0955353	-0.0811486	0.22152	-0.0334764
e-RC-post-18	0.922185	1.52951	1.22785	-0.410315	-0.268739	0.328029	0.137714	0.42277	-0.613129	-0.307316	0.108409	-0.590454	-0.217002	0.0265638	-0.601853	0.195407	0.1999	-0.330225	0.439034	-0.368495	0.0558241	-0.165742	0.0394872	0.113476	-0.0147708	0.100414	-0.0113012	-0.064016	-0.0994739	0.117028	-0.103953	0.0553706	0.0316068	0.0704644
e-RC-post-19	1.55656	1.61689	1.1936	-0.586298	0.0205378	0.433073	-0.0914034	0.367467	-0.58368	-0.393361	-0.0268293	-0.261899	0.200895	0.0926148	-0.32148	0.0659538	0.000774754	-0.37558	-0.203158	-0.224751	-0.105045	-0.164931	0.103646	0.114704	-0.147002	0.212423	0.0222442	-0.00420311	0.00473857	0.0612195	0.0793565	-0.108671	-0.0805308	-0.0678433
e-RC-post-20	1.28898	1.61569	1.23757	-1.01856	-0.784495	0.418212	-0.282275	0.140809	-0.625726	-0.0940406	-0.307151	-0.474211	0.0587126	-0.0701709	-0.466044	-0.239663	-0.252734	-0.529878	-0.364477	-0.212837	0.0231582	-0.258689	0.00692661	0.33784	-0.284423	0.114366	0.115782	0.0938572	-0.0302582	-0.0184282	0.122289	-0.0769883	-0.00192945	-0.156676
e-UIC-post-51	-2.67222	0.834298	2.82579	-0.0786945	-1.09108	1.59256	-2.01983	-0.964351	0.544746	1.32352	-1.00269	-0.236156	-0.186991	0.57114	-0.312858	0.342206	0.25643	0.561007	0.407586	0.127406	-0.0214316	0.0198073	0.184131	0.171861	0.0380746	-0.341317	-0.143673	-0.0749943	0.0286915	-0.0859764	0.171456	0.0949725	-0.024862	-0.0699872
PC, principal component.
