# Supplementary material for: Dynamics of immune-checkpoint regulators and inflammatory cytokines and chemokines associated with preterm birth before and after cervical cerclage
Source: Front Immunol. 2026 Jun 23;17:1731111. doi: 10.3389/fimmu.2026.1731111 (PMC13337457; doi:10.3389/fimmu.2026.1731111)
Supplement: Supplementary file 4 [file Table3.xlsx]

## Sheet: Table S3
Supplementary Table S3. Principal component analysis loading values.
Variable	PC1	PC2	PC3	PC4	PC5	PC6	PC7	PC8	PC9	PC10	PC11	PC12	PC13	PC14	PC15	PC16	PC17	PC18	PC19	PC20	PC21	PC22	PC23	PC24	PC25	PC26	PC27	PC28	PC29	PC30	PC31	PC32	PC33	PC34
BTLA	-0.01372	-0.185069	0.23334	-0.188092	0.107414	-0.297475	0.197196	-0.385641	0.302556	-0.271536	0.0142144	0.197815	-0.184389	0.0202271	0.0769773	-0.0193446	-0.0900038	0.0845384	0.0103859	0.0210352	0.0568126	0.0822148	-0.126695	-0.0556908	-0.0790168	-0.262655	0.230558	0.201643	0.049571	0.288902	-0.165466	-0.0775889	-0.0113215	-0.0967044
CD27	-0.102134	-0.282299	-0.185023	0.0493428	-0.129219	0.113205	-0.0140436	0.0328513	0.0299784	-0.217582	-0.0191897	0.138798	0.0537993	-0.0445463	0.0128511	0.186857	-0.254583	-0.309109	0.23962	0.0204482	-0.212211	-0.0604449	-0.298158	-0.213778	-0.123692	0.156008	-0.21959	0.349953	0.28584	-0.117644	0.149319	0.0134648	-0.0570425	-0.0387498
CD28	-0.063525	-0.13355	-0.237973	-0.254788	0.00250198	-0.390087	-0.258395	0.375666	0.180546	0.137786	0.00598489	0.112956	-0.031787	0.0166169	0.131936	0.204295	0.0706314	0.200176	-0.0899561	-0.121801	0.330525	-0.156586	0.114363	-0.0573483	-0.0756653	-0.102119	-0.141497	0.00782852	0.294686	-0.0261008	-0.0185203	0.126103	0.0932135	-0.0699601
TIM-3	-0.221626	-0.0983225	0.145692	0.166572	-0.240052	0.182556	-0.057946	-0.042215	0.180657	0.0337388	-0.144536	-0.175519	-0.0432227	-0.114187	0.102772	0.152993	-0.0754133	0.193654	-0.0236939	0.454529	-0.220105	-0.148372	0.301952	-0.011307	-0.128769	-0.32872	0.0696078	-0.17359	0.20403	0.0017282	0.20324	-0.0132044	0.0449729	-0.0702909
HVEM	-0.244803	-0.00642653	-0.152832	-0.105783	-0.269893	0.0446869	0.00624073	-0.0761155	0.168671	-0.200221	0.229956	-0.0719826	0.14378	0.0605487	-0.162924	0.0462629	0.0253636	0.206225	-0.0142198	-0.138948	-0.168022	-0.0554176	-0.218386	-0.033832	-0.0198117	0.0543334	-0.345754	-0.460612	-0.0763953	0.247413	-0.266441	-0.170789	0.0102319	-0.000688737
CD40	-0.20636	-0.0333771	-0.27428	-0.136723	-0.283564	-0.0143263	-0.124342	-0.0295348	0.0176351	-0.285171	-0.0106202	-0.0380443	0.201605	-0.231178	0.0152505	-0.107676	-0.149205	0.183921	-0.294397	-0.158099	-0.0662373	0.0748484	0.198949	0.274137	-0.0447322	0.146472	0.308522	0.290949	-0.203573	-0.0655779	0.0738955	0.0770258	-0.151964	0.0181216
GITR	-0.0427819	-0.276766	0.105694	-0.0443534	0.0103104	0.277208	0.0898914	0.0338608	-0.271996	-0.140598	0.0225456	-0.0512986	0.221252	-0.0369814	0.53303	0.0607977	-0.0327714	0.28758	0.167316	0.0786096	0.390765	0.0061431	-0.168758	-0.1044	0.0883021	0.137938	0.146408	-0.12733	-0.0259632	-0.0071017	-0.0759988	-0.00617286	0.0114352	0.0776032
LAG-3	-0.0217722	-0.299662	0.155145	-0.0098055	0.0553658	0.0163568	0.0221401	-0.226923	0.076172	-0.1191	-0.184676	0.311555	-0.287706	0.176093	-0.160824	-0.0697016	0.00968883	0.237724	-0.110004	-0.0860513	-0.00747478	-0.13409	0.137313	0.0100146	0.0867119	0.331672	-0.124855	-0.235034	0.012489	-0.365457	0.171013	0.133711	-0.0797284	0.214305
TLR-2	-0.210941	-0.109133	-0.0446056	-0.129676	-0.225529	0.154553	0.14554	0.044543	0.0667179	-0.0311709	0.412678	-0.18613	-0.347021	0.0597282	-0.198083	-0.0994923	0.357157	-0.063504	0.385283	0.0768519	0.235749	-0.0130145	0.108588	0.0918591	-0.0560936	-0.0201512	0.0785589	0.177355	-0.0586835	-0.119115	0.00440017	0.144195	0.0201944	0.0377611
GITRL	-0.0583279	-0.291309	0.0505548	0.00384418	0.129369	-0.224143	0.0895148	0.0382051	0.00768721	0.278172	-0.00971121	-0.329352	0.179426	-0.070247	-0.227904	-0.0728649	0.26275	0.119963	-0.176041	0.128717	-0.126617	0.0189144	-0.248483	-0.253718	-0.300991	0.24281	0.254463	0.0156794	0.0886672	-0.0626942	-0.0202656	-0.0751985	-0.202625	0.0733155
PD-1	0.00328544	-0.246356	-0.286492	0.24049	0.123182	-0.135014	0.0145432	-0.121664	-0.0159848	0.203193	0.0496973	-0.236571	-0.156998	-0.0733982	-0.0282289	-0.00190987	-0.196847	0.131398	0.0740515	0.041229	-0.0959728	-0.329859	-0.0471872	0.165222	0.496053	0.04242	0.0279647	0.158327	0.0124611	0.23552	-0.108499	0.0199814	0.122314	0.230085
CTLA-4	-0.0472141	-0.312191	-0.0636712	0.12298	0.0506116	0.212364	-0.00581806	0.0875786	-0.231278	0.000487743	-0.016145	0.0767598	-0.0171872	0.0568403	-0.0768129	-0.147412	0.0210788	-0.112659	-0.123667	-0.260741	0.0419952	0.155443	0.2379	0.0577295	-0.124879	-0.381427	-0.0564228	0.0142226	0.270271	0.0852828	-0.217425	-0.270145	-0.23696	0.362638
CD80 (B7-1)	-0.0721259	-0.272868	-0.137155	-0.158694	0.0131401	-0.155074	-0.168904	0.27291	0.0545513	-0.00265404	-0.138341	0.236877	-0.0735789	0.1038	0.127392	0.0546266	0.112729	-0.311121	0.109606	0.384873	-0.174664	0.127575	-0.0437495	0.185802	0.10869	0.0083336	0.143357	-0.208084	-0.384385	0.0337913	-0.0634865	-0.173528	-0.117209	0.100558
CD86 (B7-2)	-0.0379013	-0.328868	-0.0386908	0.120029	0.0351559	0.149751	0.0168105	0.0648373	-0.184904	0.0252653	-0.0545135	0.0291504	-0.0816023	0.0898776	-0.107102	-0.0574477	0.0259192	-0.0612461	-0.129768	-0.109269	-0.0290595	-0.0895153	0.0928515	-0.0653684	0.12496	-0.0180802	0.059498	-0.0678339	-0.0750028	0.0999616	-0.181496	0.21365	-0.147193	-0.763736
PD-L1	-0.0575502	-0.335884	0.0191765	0.0720596	0.0958442	0.0286279	0.0216392	0.0509885	-0.11197	-0.0119227	-0.023788	0.00801753	0.0448719	-0.0214577	-0.105487	-0.0363094	0.0567822	0.0381175	-0.13868	-0.113155	-0.00826678	0.157841	-0.110647	0.079055	-0.216343	-0.148217	-0.132801	0.0503029	-0.290211	0.114254	0.329113	0.0308647	0.679168	0.00809464
PD-L2	-0.0770021	-0.0843717	0.166358	0.278648	-0.144729	0.269482	-0.369176	-0.162175	0.452221	0.379146	0.029241	0.248066	0.168353	-0.114926	-0.0355226	0.0214915	0.0745293	-0.0793379	-0.0454126	-0.0625142	0.236399	0.121258	-0.142844	0.0268601	0.063755	0.0616921	0.0348267	0.111889	-0.0855484	0.0328431	-0.157953	0.0751615	0.000396192	0.0377032
ICOS	-0.0683619	-0.244631	0.189975	-0.146335	0.131971	-0.205148	0.183742	-0.179518	0.165239	0.0307785	0.108283	-0.279779	0.368648	-0.179363	0.0856928	0.104637	-0.025362	-0.317364	0.0526419	-0.105642	0.0239052	0.158888	0.302411	0.126038	0.237381	-0.027565	-0.270925	-0.0993891	-0.00723139	-0.224322	0.0353502	0.0452894	-0.0440253	-0.0584928
CCL2 (MCP-1)	-0.1461	0.0505093	0.0534348	0.271296	0.254069	-0.0320431	-0.387291	-0.0161849	0.158299	-0.414546	0.014497	-0.371898	0.00999163	0.446273	0.154464	0.0238323	0.137629	-0.188527	-0.092049	-0.114707	0.0316321	-0.090826	-0.0310891	-0.0330762	-0.0207943	0.00197556	0.102892	-0.00993089	0.00145558	0.0324581	0.0656941	0.121313	-0.0231835	0.074354
CCL3 (MIP-1α)	-0.209559	0.102135	0.00155861	0.198647	0.249961	0.00175689	0.101559	0.279286	0.0520068	-0.245547	0.00642256	0.101809	-0.0867803	-0.403144	-0.224956	0.198702	0.0028014	0.0386127	0.0562868	-0.0584061	-0.0530511	0.31433	-0.108926	-0.0465661	0.191795	-0.0521058	0.237213	-0.23085	0.16573	-0.0404433	-0.0890415	0.31546	0.0558691	0.0968795
CCL4 (MIP-1β)	-0.2047	0.0909021	-0.000935363	0.300692	0.18806	-0.0703832	0.223364	0.174635	0.072614	-0.202155	-0.0161107	0.111227	0.145808	-0.0496798	-0.239762	-0.0516027	-0.049048	0.0558227	-0.131607	0.320629	0.430593	-0.196099	0.00060282	0.0560079	0.0131812	-0.0139876	-0.256944	0.159416	-0.174699	-0.0161847	0.0791829	-0.277266	-0.178504	-0.0762758
CXCL10 (IP-10)	-0.208483	0.0257783	0.0372201	0.228272	-0.265692	-0.351078	0.0375112	-0.0279233	-0.138267	0.132694	-0.274618	-0.0287808	0.0271707	0.109031	0.0362751	-0.232989	-0.0945667	0.0603421	0.324577	-0.0945364	0.115871	0.244211	-0.0645799	0.0409181	-0.0616278	-0.0339994	-0.137084	-0.08798	-0.0308086	0.268824	0.238176	0.295896	-0.262539	0.0381373
GM-CSF	-0.262319	0.0608628	0.08313	0.14125	-0.0214893	-0.177956	-0.151803	-0.0189487	-0.100194	-0.0226098	-0.198272	-0.0110978	0.0123057	0.0939283	-0.0481035	-0.0909626	0.00363108	0.128088	0.288931	-0.0180785	-0.0525106	0.207402	0.193595	0.0450176	0.0353089	0.257454	0.0616682	0.119213	0.177111	-0.199623	-0.319591	-0.410269	0.355094	-0.191633
IFN-α2	-0.221374	0.0359957	0.00662833	0.120125	0.25559	-0.0768992	-0.087115	0.0473769	0.0123199	0.111032	0.556473	0.263227	-0.0286383	-0.115578	0.324813	-0.443295	-0.0603596	0.0428317	0.00232013	0.00386095	-0.23827	-0.0175626	0.088743	-0.0924163	-0.0444157	0.0759713	-0.0213221	-0.0706663	0.0613829	0.0158133	0.198537	-0.0561854	-0.0376287	-0.07957
IFN-γ	-0.257531	0.0540615	-0.0833098	-0.0302865	0.15066	-0.039429	-0.0497854	-0.224493	-0.145228	0.17695	0.0475066	0.0465258	-0.0156109	-0.0559496	-0.137288	0.239247	-0.351102	-0.227695	0.179294	-0.191245	0.203318	-0.310302	0.0371219	0.0429376	-0.341239	-0.0116384	0.311577	-0.281892	-0.138349	-0.0582867	0.0359859	-0.0879028	0.0106475	0.000980748
IL-1α	-0.165381	0.0987554	-0.298122	-0.123138	0.178474	0.121053	-0.00810285	-0.257701	0.052029	-0.0580702	-0.423516	0.0380224	0.016391	-0.353542	0.137508	-0.237194	0.488944	-0.104687	0.122608	-0.0936503	0.00960455	-0.221955	-0.0226552	-0.104852	0.0266295	-0.0696572	-0.070474	-0.0318278	0.030871	0.055069	0.0684646	-0.0447063	0.0239988	-0.0327655
IL-1β	-0.164282	0.07185	-0.286887	-0.148012	0.127284	0.169743	0.289786	-0.00759096	0.186242	0.150726	-0.0592063	0.145713	0.401228	0.504693	-0.100628	-0.166436	-0.0874792	0.0626375	0.047363	0.0831647	-0.0477905	0.0454841	-0.0408656	0.0200374	0.13603	-0.171824	0.209976	-0.00537325	0.150828	-0.127496	0.0391992	0.156513	0.120233	0.0110216
IL-4	-0.189021	0.0339032	0.38647	-0.209913	0.0789779	0.0598414	-0.080015	0.105042	-0.14872	0.036856	-0.0336241	0.0241948	0.0523226	-0.0191093	-0.0351921	-0.0391105	0.0827021	0.00173069	-0.0245375	-0.0237456	-0.0999576	-0.226277	-0.353807	0.651283	0.0096727	-0.0177648	-0.0403759	0.0525735	0.277491	0.0277458	0.0310078	0.0383005	-0.0565386	-0.0680633
IL-6	-0.161134	0.0727687	-0.00348322	0.267618	-0.263163	-0.253557	0.20287	-0.208126	-0.313823	0.00919853	0.159958	0.301525	0.140838	0.103444	0.143537	0.336872	0.396965	-0.126862	-0.225538	0.0312248	-0.0876521	-0.133664	0.0336011	-0.00958943	0.0627787	-0.0240846	0.0668317	0.0666184	0.0447489	-0.0355113	-0.0758593	0.101795	0.0845228	0.084604
IL-8 (CXCL8)	-0.180563	0.0716397	-0.287823	-0.0812125	0.203117	0.040259	-0.172712	-0.375353	-0.205574	0.11269	0.0621563	-0.109642	-0.232964	0.027463	0.0655677	0.120571	-0.0681796	0.0886948	-0.212426	0.303413	0.0968323	0.39949	-0.184838	0.107548	-0.0688236	-0.0869683	-0.254542	0.0310747	0.0291929	-0.197143	-0.0915399	0.101947	-0.0884646	-0.0758234
IL-10	-0.257693	0.0535065	0.224804	-0.0892609	-0.0215204	-0.0563881	-0.086351	0.122862	-0.0838595	0.0815955	-0.0677061	-0.0438362	-0.0308136	-0.00575578	0.0326472	-0.034582	-0.0810742	0.152413	0.0431709	-0.165957	-0.187887	-0.166248	-0.168301	-0.306694	0.145909	-0.413486	-0.0898665	0.2014	-0.382898	-0.382623	-0.169633	0.0484035	-0.0749791	0.0860702
IL-12p70	-0.242546	0.0492461	0.118078	-0.26858	0.0261655	0.106686	-0.15436	-0.0379181	-0.13666	0.0893851	0.0466502	0.0200064	-0.0297187	0.0901846	-0.185517	0.257549	0.0703464	0.0452676	-0.0517726	-0.084473	0.0413336	0.15626	0.0645162	-0.254383	0.40515	0.0583904	0.0832938	0.0986196	0.0466965	0.287144	0.447965	-0.286039	-0.111327	-0.0279607
IL-13	-0.236917	0.051482	0.19557	-0.266563	0.0633284	0.0659592	-0.0672406	0.0277171	-0.149402	-0.0117509	-0.0728325	0.0286687	0.0632609	-0.0145338	-0.0951306	-0.150018	-0.143047	-0.196417	-0.132007	0.274879	0.0223751	-0.100885	0.255863	-0.220947	-0.074041	0.227577	-0.137236	0.104992	0.00144113	0.31756	-0.302266	0.356052	0.160702	0.212096
IL-17A	-0.228915	0.0558817	0.0157574	-0.012375	-0.283936	-0.00701439	0.269893	0.125061	0.125145	0.0967356	-0.115365	-0.161194	-0.32338	-0.00326012	0.209291	-0.21134	-0.163047	-0.336962	-0.409691	-0.0895849	0.17504	0.0317457	-0.205598	-0.0687784	0.145874	0.079933	0.0856094	-0.132708	0.120397	-0.0981199	0.0259926	-0.151441	0.150149	-0.00492061
TNF-α	-0.208685	0.0793627	-0.00237277	0.0489738	0.22663	0.184757	0.350932	0.158344	0.215952	0.197917	-0.128573	-0.0334715	-0.178718	0.108289	0.283603	0.337776	0.0464773	0.128996	0.00960685	-0.21668	-0.192658	0.0756539	0.150265	0.123951	-0.217606	0.222517	-0.129012	0.187792	-0.172404	0.167979	-0.0730848	-0.00382528	-0.115671	0.0172803
PC, principal component.
