# Supplementary material for: Dynamics of immune-checkpoint regulators and inflammatory cytokines and chemokines associated with preterm birth before and after cervical cerclage
Source: Front Immunol. 2026 Jun 23;17:1731111. doi: 10.3389/fimmu.2026.1731111 (PMC13337457; doi:10.3389/fimmu.2026.1731111)
Supplement: Supplementary file 5 [file Table4.xlsx]

## Sheet: Table S4
Supplementary Table S4. Principal component analysisexplained variance.
Variable	PC1	PC2	PC3	PC4	PC5	PC6	PC7	PC8	PC9	PC10	PC11	PC12	PC13	PC14	PC15	PC16	PC17	PC18	PC19	PC20	PC21	PC22	PC23	PC24	PC25	PC26	PC27	PC28	PC29	PC30	PC31	PC32	PC33	PC34
Individual	0.329078	0.233721	0.077683	0.0675464	0.0439686	0.03916	0.0349178	0.0301865	0.0223997	0.0190288	0.0146606	0.0143681	0.0122552	0.0101676	0.00951155	0.00699306	0.00539944	0.00465192	0.00447804	0.00323657	0.00302241	0.00250308	0.00219454	0.0016409	0.00146785	0.00142992	0.000927543	0.000860491	0.000663979	0.000617892	0.000433754	0.000362702	0.000271293	0.00019182
Cumulative	0.329078	0.562799	0.640482	0.708028	0.751997	0.791157	0.826075	0.856261	0.878661	0.89769	0.91235	0.926718	0.938974	0.949141	0.958653	0.965646	0.971045	0.975697	0.980175	0.983412	0.986434	0.988937	0.991132	0.992773	0.994241	0.995671	0.996598	0.997459	0.998123	0.99874	0.999174	0.999537	0.999808	1
