# Supplementary material for: Dynamics of immune-checkpoint regulators and inflammatory cytokines and chemokines associated with preterm birth before and after cervical cerclage
Source: Front Immunol. 2026 Jun 23;17:1731111. doi: 10.3389/fimmu.2026.1731111 (PMC13337457; doi:10.3389/fimmu.2026.1731111)
Supplement: Supplementary file 6 [file Table5.xlsx]

## Sheet: Table S5
Supplementary Table S5. Spearman's rank correlation Rho values among immune-checkpoint regulators and inflammatory chemokines and cytokines associated with preterm delivery.
Variable	Pre-CCL2	Pre-CCL2/MCP-1	Pre-GM-CSF	Pre-IL-1α	Pre-IL-6	Pre-IL-10	Pre-IL-17A	Post-LAG-3	Post-CTLA-4	Post-CD86/B7-2	Post-PD-L1
Pre-CCL2 (MCP-1)	-	0.623579	0.636469	0.372567	0.410467	0.507672	0.379032	-0.0690991	-0.397998	-0.1345	-0.216742
Pre-CXCL10 (IP-10)	0.623579	-	0.758004	0.340469	0.452035	0.579414	0.485835	0.0830775	-0.182595	-0.0486652	0.0122911
Pre-GM-CSF	0.636469	0.758004	-	0.617547	0.557458	0.844888	0.784075	0.0107253	-0.225254	-0.178798	0.0269143
Pre-IL-1α	0.372567	0.340469	0.617547	-	0.551073	0.558718	0.620149	-0.125614	-0.208651	-0.209397	-0.0447318
Pre-IL-6	0.410467	0.452035	0.557458	0.551073	-	0.513128	0.554786	-0.102653	-0.29521	-0.170986	-0.172999
Pre-IL-10	0.507672	0.579414	0.844888	0.558718	0.513128	-	0.701015	0.0770932	-0.240991	-0.219385	0.0351062
Pre-IL-17A	0.379032	0.485835	0.784075	0.620149	0.554786	0.701015	-	0.0173677	-0.155481	-0.161832	0.0680896
Post-LAG-3	-0.0690991	0.0830775	0.0107253	-0.125614	-0.102653	0.0770932	0.0173677	-	0.47736	0.645723	0.7568
Post-CTLA-4	-0.397998	-0.182595	-0.225254	-0.208651	-0.29521	-0.240991	-0.155481	0.47736	-	0.662784	0.773927
Post-CD86 (B7-2)	-0.1345	-0.0486652	-0.178798	-0.209397	-0.170986	-0.219385	-0.161832	0.645723	0.662784	-	0.731278
Post-PD-L1	-0.216742	0.0122911	0.0269143	-0.0447318	-0.172999	0.0351062	0.0680896	0.7568	0.773927	0.731278	-
